# Supplementary material for: Olive fruit fly and its obligate symbiont Candidatus Erwinia dacicola: Two new symbiont haplotypes in the Mediterranean basin
Source: PLoS One. 2021 Sep 8;16(9):e0256284. doi: 10.1371/journal.pone.0256284 (PMC8425570; doi:10.1371/journal.pone.0256284)
Supplement: S1 Table — (XLS) [file pone.0256284.s002.xls]

## Sheet: S1 Table
	S1 Table: Primers used to amplify Bactrocera oleae mitochondrial DNA segments analysed in this study.
	Primer Fwd	Primer Rev	MtDNA coordinates*	Targeted gene (partial)
	CTA AGG AAA TCA CCC TAT TTC	TTT GAT TAA CTT AAA GCC TTG C	589-1206	ND2
	CCA CTT TCA GTT TAA TCC TAG	CAA GTA CAA CTC CCG TTA ATC	1800-2449	COX1
	ATT CCC CAG CAA TAT TAT GAG	CAA TAC TTG CTT TCA GTC ATC	2492-3649	COX1, tRNA-Leu and COX2
	TCC TCA GTA AGT TAA AGT TAT C	GAA TTG TAT GAT TTC AAG AGG	8691-9347	ND4
	* Numbering according to the B. olea complete mitochondrial genome Genbank accession number AY210702
