# Supplementary material for: Olive fruit fly and its obligate symbiont Candidatus Erwinia dacicola: Two new symbiont haplotypes in the Mediterranean basin
Source: PLoS One. 2021 Sep 8;16(9):e0256284. doi: 10.1371/journal.pone.0256284 (PMC8425570; doi:10.1371/journal.pone.0256284)
Supplement: S2 Table — (XLS) [file pone.0256284.s003.xls]

## Sheet: S1 Table
Table: Variable sites having the Bactrocera oleae mitochondrion, complete genome AY210702 as reference
	ND2																			Cox														CLC
AY210702	G	G	G	C	A	G	G	C	T	A	G	C	T	G	A	G	C	C	G	T	G	G	G	G	T	T	G	G	A	C	T	C	T	G	T	T	C	A	T	C	A	A	A	A	T	T	A	A	G
	269	480	562	633	639	673	697	711	780	787	852	918	932	946	949	955	997	998	1001	1637	1649	1652	1685	1697	1742	1751	1785	1811	1814	1854	1949	2024	2093	2483	2499	2528	2594	2638	2645	2681	2717	2726	2732	2780	2801	2933	2989	3008	3031
ALM1	G	G	G	C	A	G	G	C	A	A	G	C	T	G	A	G	C	C	G	T	G	A	G	G	T	T	G	A	A	C	T	C	T	G	A	T	C	A	T	C	A	A	A	G	T	T	A	A	G
ALM12	G	G	G	C	A	G	G	C	A	A	G	C	T	G	A	G	C	C	G	T	G	G	G	G	T	T	G	A	A	C	T	C	T	G	A	T	C	A	T	C	A	A	A	A	T	T	A	A	G
ALM15	G	G	A	C	A	G	G	C	A	A	G	C	T	G	A	G	C	C	G	T	G	G	G	G	T	T	G	A	A	C	T	C	T	G	A	T	C	A	T	C	A	A	A	A	T	T	A	A	G
ALM16	G	G	A	C	A	G	G	C	A	A	G	C	T	A	A	G	A	C	G	T	G	G	G	G	T	T	G	A	A	C	T	C	T	G	A	T	C	A	T	C	A	A	A	A	T	T	A	A	G
ALM17	G	G	G	C	A	G	G	T	A	A	G	C	T	G	A	G	C	C	G	T	G	G	G	G	T	T	G	A	A	C	T	C	T	G	A	T	C	A	T	C	A	A	G	G	T	T	A	A	G
ALM3	G	G	G	C	A	G	G	C	A	A	G	C	T	G	A	G	C	C	G	T	G	G	G	G	T	T	G	A	A	C	T	C	T	G	A	T	C	A	T	C	A	A	A	A	T	T	A	A	G
ALM5	G	G	G	C	A	G	G	C	A	A	G	C	T	G	A	G	C	C	G	T	G	G	G	G	T	T	G	A	A	C	T	C	T	G	A	T	C	A	T	C	A	A	A	A	T	T	A	A	G
ALM6	G	G	G	C	A	G	G	C	A	A	G	C	T	G	A	G	C	C	G	T	G	G	G	G	T	T	G	A	A	C	T	C	T	G	A	T	C	A	T	C	A	A	A	A	T	T	A	A	G
ALM7	G	G	G	C	A	G	G	C	A	A	G	C	T	G	A	G	C	C	G	T	G	G	G	G	T	T	G	A	A	C	T	C	T	G	A	T	C	A	T	C	A	A	G	A	T	T	A	A	G
ALM8	G	G	G	C	A	G	G	C	A	A	G	C	T	G	A	G	C	C	G	T	G	G	G	G	T	T	G	A	A	C	T	C	T	G	A	T	C	A	T	C	A	A	A	A	T	T	A	A	G
BOU1	G	G	A	C	A	G	G	C	A	A	G	C	-	-	-	-	-	-	-	T	G	G	G	G	T	T	G	A	A	C	T	C	T	G	A	T	C	A	T	C	A	A	A	A	T	T	A	A	G
BOU10	G	G	G	C	A	G	G	C	A	A	G	C	-	-	-	-	-	-	-	T	G	A	A	A	T	T	G	A	A	C	T	C	T	G	A	T	C	A	T	C	A	A	A	A	T	T	A	A	G
BOU2	G	G	G	C	A	G	G	C	A	A	G	C	-	-	-	-	-	-	-	T	G	G	A	G	T	T	G	A	A	C	T	C	T	G	A	T	C	A	T	C	A	A	A	A	T	T	A	A	G
BOU3	G	G	G	C	A	G	G	C	A	A	G	C	-	-	-	-	-	-	-	T	G	A	G	G	T	T	G	A	A	C	T	C	T	G	A	T	C	A	T	C	A	G	A	G	T	T	A	A	G
BOU4	G	G	G	C	A	G	G	C	A	A	G	C	-	-	-	-	-	-	-	T	G	G	G	G	T	T	G	A	A	C	T	C	T	G	A	T	C	A	T	C	A	A	A	A	T	T	G	A	G
BOU5	G	G	G	C	A	G	G	C	A	A	G	C	-	-	-	-	-	-	-	T	G	G	G	G	T	T	G	A	A	C	T	C	T	G	A	T	C	A	T	C	A	A	A	A	T	T	A	A	G
BOU6	G	G	G	C	A	G	G	C	A	A	G	C	-	-	-	-	-	-	-	T	G	A	G	G	T	T	G	A	A	C	T	C	T	G	A	T	C	A	T	C	A	G	A	G	T	T	A	A	G
BOU7	G	G	G	C	A	G	G	C	A	A	G	C	-	-	-	-	-	-	-	T	G	G	G	G	T	T	G	A	A	C	T	C	T	G	A	T	C	A	T	C	A	A	A	A	T	T	A	A	G
BOU8	G	G	G	C	A	G	G	C	A	A	G	C	-	-	-	-	-	-	-	T	G	G	G	G	T	T	G	A	A	C	T	C	T	G	A	T	C	A	T	C	A	A	A	A	T	T	A	A	G
BOU9	G	G	G	C	A	G	G	C	T	A	G	C	-	-	-	-	-	-	-	T	G	G	G	G	T	T	G	G	A	C	T	C	T	G	A	T	T	A	T	C	A	A	A	A	T	T	A	A	G
GU108459	G	G	G	C	A	G	G	C	A	A	G	C	C	G	A	A	A	C	G	T	G	G	G	G	T	T	G	A	A	C	T	C	T	G	A	T	C	A	T	C	A	A	A	A	T	T	G	A	G
GU108460	G	G	A	C	A	G	G	C	A	A	G	T	T	G	A	G	A	C	G	T	G	G	A	G	C	T	G	A	A	C	T	C	T	G	A	C	C	A	T	C	A	A	A	A	T	T	A	A	G
GU108461	G	G	A	C	A	G	G	C	A	A	G	T	T	G	A	G	A	T	C	T	G	G	A	G	C	T	G	A	A	C	T	C	T	G	A	C	C	A	T	C	A	A	A	A	T	T	A	A	G
GU108462	G	G	G	C	T	G	G	C	A	A	G	C	T	A	A	G	A	C	G	T	G	G	G	A	T	T	G	A	A	C	T	C	T	G	A	T	C	A	T	C	A	A	A	A	T	T	A	A	G
GU108463	G	G	G	C	A	G	G	C	A	A	G	C	T	G	G	G	A	C	G	T	G	G	G	A	T	T	G	A	G	C	C	C	C	A	A	T	C	A	T	A	G	A	A	A	C	C	A	A	G
GU108464	G	A	G	C	A	G	G	C	A	A	G	C	C	G	A	A	A	C	G	T	G	G	G	G	T	T	G	A	A	C	T	C	T	G	A	T	C	A	T	C	A	A	A	A	T	T	G	A	G
GU108465	G	G	A	C	A	G	G	C	A	G	G	T	T	G	A	G	A	C	G	T	G	G	A	G	C	T	G	A	A	T	T	A	T	G	A	C	C	A	T	C	A	A	A	A	T	T	A	G	G
GU108466	G	G	G	C	T	G	G	C	A	A	G	C	T	G	A	G	A	C	G	T	G	G	G	A	T	T	G	A	A	C	T	C	T	G	A	T	C	A	T	C	A	A	A	A	T	T	A	A	G
GU108467	G	G	G	C	A	G	G	C	A	A	G	C	T	G	G	G	A	C	G	T	G	G	G	A	T	T	G	A	G	C	C	C	C	A	A	T	C	A	T	A	G	A	A	A	C	C	A	A	G
GU108468	G	G	G	C	A	G	A	C	A	A	G	C	T	G	A	G	C	C	G	T	G	G	G	G	T	T	G	G	A	C	T	C	T	G	A	T	C	A	T	C	A	A	A	A	T	T	A	A	G
GU108469	G	G	G	C	A	G	G	C	A	A	G	C	T	G	G	G	A	C	G	T	A	G	G	A	T	C	G	A	A	C	C	C	T	A	A	T	C	A	T	C	G	A	A	A	C	C	A	A	G
GU108470	G	G	G	C	A	G	G	C	A	A	G	C	C	G	A	A	A	C	G	T	G	G	G	G	T	T	A	A	A	C	T	C	T	G	A	T	C	A	T	C	A	A	A	A	T	T	G	A	G
GU108471	G	G	A	C	A	G	G	C	A	A	G	C	T	G	A	G	A	C	G	T	G	G	G	G	T	T	G	A	A	C	T	C	T	G	A	T	C	A	T	C	A	A	A	A	T	T	A	A	G
GU108472	G	G	A	C	A	G	G	C	A	A	G	T	T	A	A	G	A	C	G	T	G	G	A	G	C	T	G	A	A	T	T	A	T	G	A	C	C	A	T	C	A	A	A	A	T	T	A	G	G
GU108473	G	G	G	C	A	G	G	C	A	A	G	C	T	G	A	G	C	C	G	T	G	G	G	G	T	T	G	G	A	C	T	C	T	G	A	T	C	A	T	C	A	A	A	A	T	T	A	A	G
GU108474	G	G	G	C	A	G	G	C	A	A	G	C	T	G	A	G	A	C	G	T	G	A	G	G	T	T	G	A	A	C	T	C	T	G	A	T	C	A	T	C	A	A	A	G	T	T	A	A	G
GU108475	A	G	A	C	A	A	G	C	A	A	G	T	T	G	A	G	A	C	G	T	G	G	A	G	C	T	G	A	A	C	T	C	T	G	A	C	C	A	T	C	A	A	A	A	T	T	A	A	G
GU108476	G	G	G	C	A	G	G	C	A	A	G	C	T	G	A	G	A	C	G	T	G	G	G	A	T	T	G	A	A	C	T	C	T	G	A	T	C	A	T	C	A	A	A	A	T	T	A	A	G
GU108477	G	G	G	C	A	G	G	C	A	A	G	C	T	G	G	G	A	C	G	T	G	G	G	A	T	C	G	A	A	C	C	C	T	A	A	T	C	A	T	C	G	A	A	A	C	C	A	A	G
GU108478	G	G	G	C	T	G	G	C	A	A	G	C	T	A	A	G	A	C	G	T	G	G	G	A	T	T	G	A	A	C	T	C	T	G	A	T	C	A	T	C	A	A	A	A	T	T	A	A	G
GU108479	A	G	A	C	A	A	G	C	A	A	G	T	T	G	A	G	A	C	G	T	G	G	A	G	C	T	G	A	A	C	T	C	T	G	A	C	C	A	T	C	A	A	A	A	T	T	A	A	G
GUI1	G	G	G	C	A	G	G	C	A	A	G	C	T	G	A	G	C	C	G	T	G	A	G	G	T	T	G	A	A	C	T	C	T	G	A	T	C	A	T	C	A	A	A	G	T	T	A	A	G
GUI10	G	G	G	C	A	G	G	C	A	A	G	C	T	G	A	G	A	C	G	T	G	A	G	G	T	T	G	A	A	C	T	C	T	G	A	T	C	A	T	C	A	A	A	G	T	T	A	A	G
GUI2	G	G	G	C	A	G	G	C	A	A	G	C	T	G	A	G	A	C	G	T	G	G	G	G	T	T	G	A	A	C	T	C	T	G	A	T	C	A	T	C	A	A	A	A	T	T	A	A	G
GUI3	G	G	G	C	A	G	G	C	A	A	G	C	T	G	A	G	C	C	G	T	G	G	G	G	T	T	G	A	A	C	T	C	T	G	A	T	C	A	T	C	A	A	A	A	T	T	A	A	G
GUI4	G	G	G	C	A	G	G	C	A	A	G	C	T	G	A	G	C	C	G	T	G	G	G	G	T	T	G	A	A	C	T	C	T	G	A	T	C	A	T	C	A	A	G	A	T	T	A	A	G
GUI5	G	G	G	C	A	G	G	C	A	A	G	C	T	G	A	G	A	C	G	C	G	G	G	G	T	T	G	A	A	C	T	C	T	G	A	T	C	A	T	C	A	A	A	A	T	T	A	A	G
GUI6	G	G	G	C	A	G	G	C	A	A	G	C	T	G	A	G	C	C	G	T	G	G	G	G	T	T	G	A	A	C	T	C	T	G	A	T	C	A	T	C	A	A	A	A	T	T	A	A	G
GUI7	G	G	G	C	A	G	G	C	A	A	G	C	T	G	A	G	C	C	G	T	G	G	G	G	T	T	G	A	A	C	T	C	T	G	A	T	C	A	T	C	A	A	A	A	T	T	A	A	G
GUI8	G	G	G	C	A	G	G	C	A	A	G	C	T	G	A	G	C	C	G	T	G	G	G	G	T	T	G	A	A	C	T	C	T	G	A	T	C	A	T	C	A	A	A	A	T	T	A	A	G
GUI9	G	G	G	C	A	G	G	C	A	A	G	C	T	G	A	G	C	C	G	C	G	G	G	G	T	T	G	A	A	C	T	C	T	G	A	T	C	A	T	C	A	A	G	A	T	T	A	A	G
LAG10	G	G	G	C	A	G	G	C	A	A	G	C	T	G	A	G	A	C	G	T	G	G	G	G	T	T	G	A	A	C	T	C	T	G	A	T	C	A	T	C	A	A	A	A	T	T	A	A	G
LAG11	G	G	G	C	A	G	G	C	A	A	G	C	T	G	A	G	C	C	G	T	G	G	G	G	T	T	G	A	A	C	T	C	T	G	A	T	C	A	T	C	A	A	A	A	T	T	A	A	A
LAG12	G	G	G	C	A	G	G	C	A	A	G	C	T	G	A	G	C	C	G	T	G	G	G	G	T	T	G	A	A	C	T	C	T	G	A	T	C	A	T	C	A	A	A	A	T	T	A	A	G
LAG2	G	G	G	C	A	G	G	C	A	A	G	C	T	G	A	G	C	C	G	T	G	G	G	G	T	T	G	A	A	C	T	C	T	G	A	T	C	A	T	C	A	A	A	A	T	T	A	A	G
LAG3	G	G	G	C	A	G	G	C	A	A	G	C	T	G	A	G	C	C	G	T	G	G	G	G	T	T	G	A	A	C	T	C	T	G	A	T	C	A	T	C	A	A	A	A	T	T	A	A	G
LAG4	G	G	G	C	A	G	G	C	A	A	G	C	T	G	A	A	A	C	G	T	A	G	G	G	T	T	G	A	A	C	T	C	T	G	A	T	C	A	C	C	A	A	A	A	T	T	A	A	G
LAG5	G	G	G	C	A	G	G	C	A	A	G	C	T	G	A	G	C	C	G	T	G	G	G	G	T	T	G	A	A	C	T	C	T	G	A	T	C	A	T	C	A	A	A	A	T	T	A	A	G
LAG6	G	G	G	C	A	G	G	C	A	A	G	C	T	G	A	G	C	C	G	T	G	G	A	G	T	T	G	A	A	C	T	C	T	G	A	T	C	A	T	C	A	A	A	A	T	T	A	A	G
LAG7	G	G	G	C	A	G	G	C	T	A	G	C	T	G	A	G	C	C	G	T	G	G	G	G	T	T	G	A	A	C	T	C	T	G	A	T	C	A	T	C	A	A	A	A	T	T	A	A	A
LAG8	G	G	G	C	A	G	G	C	A	A	G	C	T	G	A	G	A	C	G	T	G	A	G	G	T	T	G	A	A	C	T	C	T	G	A	T	C	A	T	C	A	G	A	G	T	T	A	A	g
LRD10	G	G	G	C	A	G	G	C	A	A	G	C	T	G	A	G	C	C	G	T	G	G	G	G	T	T	G	A	A	C	T	C	T	G	A	T	C	A	T	C	A	A	A	A	T	T	A	A	g
LRD11	G	G	G	C	A	G	G	C	A	A	G	C	T	G	A	G	C	C	G	T	G	G	G	G	T	T	G	A	A	C	T	C	T	G	A	T	C	A	T	C	A	A	A	A	T	T	A	A	g
LRD12	G	G	G	C	A	G	G	C	A	A	G	C	T	G	A	G	C	C	G	T	G	G	G	G	T	T	G	A	A	C	T	C	T	G	A	T	C	A	T	C	A	A	A	A	T	T	A	A	g
LRD2	G	G	G	C	A	G	G	C	A	A	G	C	C	G	A	A	A	C	G	T	G	G	G	G	T	T	G	A	A	C	T	C	T	G	A	T	C	A	T	C	A	A	A	A	T	T	G	A	g
LRD3	G	G	A	C	A	G	G	C	A	A	G	C	T	G	A	G	C	C	G	T	G	G	G	G	T	T	G	A	A	C	T	C	T	G	A	T	C	A	T	C	A	A	A	A	T	T	A	A	g
LRD4	G	G	G	C	A	G	G	C	A	A	G	C	T	G	A	A	C	C	G	T	G	G	G	G	T	T	G	A	A	C	T	C	T	G	A	T	C	A	T	C	A	A	A	A	T	T	A	A	g
LRD5	G	G	G	C	A	G	G	C	A	A	G	C	T	G	A	G	C	C	G	T	G	G	G	G	T	T	G	G	A	C	T	C	T	G	A	T	C	A	T	C	A	A	A	A	T	T	A	A	g
LRD7	G	G	G	C	A	G	G	C	A	A	G	C	T	G	A	A	C	C	G	T	G	G	G	G	T	T	G	G	A	C	T	C	T	G	A	T	C	A	T	C	A	A	A	A	T	T	A	A	g
LRD8	G	G	G	C	A	G	G	C	A	A	G	C	T	G	A	G	C	C	G	T	G	G	G	G	T	T	G	A	A	C	T	C	T	G	A	T	C	A	C	C	A	A	A	A	T	T	A	A	g
MONT1	G	G	G	C	A	G	G	C	A	A	G	C	C	G	A	A	A	C	G	T	G	G	G	G	T	T	G	A	A	C	T	C	T	G	A	T	C	A	T	C	A	A	A	A	T	T	G	A	G
MONT10	G	G	G	C	A	G	G	C	A	A	G	C	C	G	A	A	A	C	G	T	G	G	G	G	T	T	G	A	A	C	T	C	T	G	A	T	C	A	T	C	A	A	A	A	T	T	G	A	G
MONT2	G	G	G	C	A	G	G	C	A	A	G	C	C	G	A	A	A	C	G	T	G	G	G	G	T	T	G	A	A	C	T	C	T	G	A	T	C	A	T	C	A	A	A	A	T	T	G	A	G
MONT3	G	G	G	C	A	G	G	C	A	A	G	C	C	G	-	-	-	-	-	T	G	G	G	G	T	T	G	A	A	C	T	C	T	G	A	T	C	A	T	C	A	A	A	A	T	T	G	A	G
MONT4	G	G	A	C	A	G	G	C	A	A	G	C	C	A	A	A	A	C	G	T	G	G	G	G	T	T	G	A	A	C	T	C	T	G	A	T	C	A	T	C	A	A	A	A	T	T	G	A	G
MONT5	G	G	G	C	A	G	G	C	A	A	G	C	T	G	A	G	C	C	G	T	G	G	G	G	T	T	G	A	A	C	T	C	T	G	A	T	C	A	T	C	A	A	A	A	T	T	A	A	G
MONT6	G	G	A	C	A	G	G	C	A	A	G	C	T	G	A	G	A	C	G	T	G	G	G	G	T	T	G	A	A	C	T	C	T	G	A	T	C	A	T	C	A	A	A	A	T	T	A	A	G
MONT7	G	G	G	C	A	G	G	C	A	A	G	C	C	G	A	A	A	C	G	T	G	G	G	G	T	T	G	A	A	C	T	C	T	G	A	T	C	A	T	C	A	A	A	A	T	T	G	A	G
MONT8	G	G	A	C	A	G	G	C	A	A	G	C	T	A	A	G	A	C	G	T	G	G	G	G	T	T	G	A	A	C	T	C	T	G	A	T	C	A	T	C	A	A	A	A	T	T	A	A	G
MONT9	G	G	G	C	A	G	G	C	A	A	G	C	-	-	-	-	-	-	-	T	G	G	G	G	T	T	G	A	A	C	T	C	T	G	A	T	C	A	T	C	A	A	A	A	T	T	G	A	G
SEV1	G	G	G	C	A	G	G	C	A	A	G	C	T	G	A	G	C	C	G	T	G	G	G	G	T	T	G	G	A	C	T	C	T	G	A	T	C	A	T	C	A	A	A	A	T	T	A	A	G
SEV10	G	G	G	C	A	G	G	C	A	A	G	C	T	G	A	G	C	C	G	T	G	G	G	G	T	T	G	A	A	C	T	C	T	G	A	T	C	A	T	C	A	A	A	A	T	T	A	A	G
SEV12	G	G	G	C	A	G	G	C	A	A	G	C	T	G	A	G	C	C	G	T	G	G	G	G	T	T	G	A	A	C	T	C	T	G	A	T	C	A	T	C	A	A	G	A	T	T	A	A	G
SEV2	G	G	G	C	A	G	G	C	A	A	G	C	T	G	A	G	A	C	G	T	G	A	G	G	T	T	G	A	A	C	T	C	T	G	A	T	C	A	T	C	A	A	A	G	T	T	A	A	G
SEV3	A	G	G	C	A	G	G	C	A	A	G	C	T	G	A	G	C	C	G	T	G	G	G	A	T	T	G	A	A	C	T	C	T	G	A	T	C	A	T	C	A	A	A	A	T	T	A	A	G
SEV4	G	A	G	C	A	G	G	C	A	A	G	C	T	G	A	G	C	C	G	T	G	G	G	G	T	T	G	A	A	C	T	C	T	G	A	T	C	A	T	C	A	A	A	A	T	T	A	A	G
SEV5	G	G	G	C	A	G	G	C	A	A	G	C	T	G	A	G	C	C	G	T	G	G	G	G	T	T	G	A	A	C	T	C	T	G	A	T	C	A	T	C	A	A	A	A	T	T	A	A	G
SEV7	A	A	G	C	A	G	G	C	A	A	G	C	T	G	A	G	C	C	G	T	G	G	G	G	T	T	G	A	A	C	T	C	T	G	A	T	C	A	T	C	A	A	A	A	T	T	A	A	G
SEV8	G	G	G	C	A	G	G	C	A	A	G	C	T	G	A	G	A	C	G	T	G	A	G	G	T	T	G	A	A	C	T	C	T	G	A	T	C	A	T	C	A	G	A	G	T	T	A	A	G
SEV9	G	G	G	C	A	G	G	C	A	A	G	C	T	G	A	G	C	C	G	T	G	G	G	G	T	T	G	G	A	C	T	C	T	G	A	T	C	A	T	C	A	A	A	A	T	T	A	A	G
VAL1	G	G	G	C	A	G	G	C	A	A	G	C	T	G	A	G	C	C	G	T	G	G	G	G	T	T	G	A	A	C	T	C	T	G	A	T	C	A	T	C	A	A	A	A	T	T	A	A	G
VAL10	G	G	A	T	A	G	G	C	A	A	G	C	T	G	A	G	C	C	G	T	A	G	G	G	T	T	G	A	A	C	T	C	T	G	A	T	C	G	T	C	A	A	A	A	T	T	A	A	G
VAL2	G	G	G	C	A	G	G	C	A	A	G	C	T	G	A	G	C	C	G	T	G	G	G	G	T	T	G	A	A	C	T	C	T	G	A	T	C	A	T	C	A	A	A	A	T	T	A	A	G
VAL3	G	G	G	C	A	G	G	C	A	A	G	C	T	G	A	G	A	C	G	T	G	A	G	G	T	T	G	A	A	C	T	C	T	G	A	T	C	A	T	C	A	G	A	G	T	T	A	A	G
VAL4	G	G	G	C	A	G	G	C	A	A	G	C	T	G	A	A	A	C	G	T	A	G	G	G	T	T	G	A	A	C	T	C	T	G	A	T	C	A	C	C	A	A	A	A	T	T	A	A	G
VAL5	G	G	G	C	A	G	G	C	A	A	G	C	T	G	A	G	C	C	G	T	G	G	G	G	T	T	G	A	A	C	T	C	T	G	A	T	T	G	C	C	A	G	A	G	T	T	A	A	G
VAL6	G	G	G	C	A	G	G	C	A	A	G	C	T	G	A	G	C	C	G	T	G	G	G	G	T	T	G	A	A	C	T	C	T	G	A	T	C	A	T	C	A	A	A	A	T	T	A	A	G
VAL7	G	G	G	C	A	G	G	C	A	A	G	C	T	G	A	G	C	C	G	T	G	A	G	G	T	T	G	A	A	C	T	C	T	G	A	T	C	A	T	C	A	A	A	A	T	T	A	A	G
VAL8	G	G	G	C	A	G	G	C	A	A	G	C	T	G	A	G	C	C	G	T	G	G	G	G	T	T	G	G	A	C	T	C	T	G	A	T	C	A	T	C	A	A	A	A	T	T	A	A	G
VAL9	G	G	G	C	A	G	G	C	T	A	G	C	T	G	A	G	C	C	G	T	G	G	G	G	T	T	G	G	A	C	T	C	T	G	A	T	T	A	T	C	A	A	A	A	T	T	A	A	G
ZAR1	G	G	G	C	A	G	G	C	A	A	G	C	T	G	A	G	C	C	G	T	G	G	G	G	T	T	G	A	A	C	T	C	T	G	A	T	C	A	T	C	A	A	A	A	T	T	A	A	G
ZAR10	G	G	G	C	A	G	G	C	A	A	G	C	C	G	A	A	A	C	G	T	G	G	A	G	C	T	G	A	A	T	T	A	T	G	A	T	C	A	T	C	A	A	A	A	T	T	G	A	G
ZAR2	G	G	A	C	A	G	G	C	A	A	A	T	T	G	A	G	A	C	G	T	G	G	G	G	T	T	G	A	A	C	T	C	T	G	A	T	C	A	T	C	A	A	A	A	T	T	A	A	G
ZAR3	G	G	A	C	A	G	G	C	A	A	A	T	T	G	A	G	A	C	G	T	G	G	A	G	C	T	G	A	A	T	T	A	T	G	A	C	C	A	T	C	A	A	A	A	T	T	A	A	G
ZAR4	G	G	A	C	A	G	G	C	A	A	A	T	T	G	A	G	A	C	G	T	G	G	G	G	T	T	G	A	A	C	T	C	T	G	A	T	T	A	T	C	A	A	A	A	T	T	A	A	G
ZAR5	G	G	G	C	A	G	G	C	A	A	G	C	T	G	A	G	C	C	G	T	G	G	G	G	T	T	G	A	A	C	T	C	T	G	A	T	C	A	T	C	A	A	A	A	T	T	A	A	G
ZAR6	G	G	A	C	A	G	G	C	A	A	A	T	T	G	A	G	A	C	G	T	G	A	G	G	T	T	G	A	A	C	T	C	T	G	A	T	C	A	T	C	A	A	A	G	T	T	A	A	G
ZAR7	G	G	G	C	A	G	G	C	A	A	G	C	C	G	A	A	C	C	G	T	G	A	G	G	T	T	G	A	A	C	T	C	T	G	A	T	C	A	T	C	A	A	A	A	T	T	A	A	G
ZAR8	G	G	G	C	A	G	G	C	A	A	G	C	C	G	A	A	C	C	G	T	G	G	G	G	T	T	G	G	A	C	T	C	T	G	A	T	C	A	T	C	A	A	A	A	T	T	A	A	G
ZAR9	G	G	G	C	A	G	G	C	A	A	G	C	C	G	A	A	C	C	G	T	G	A	G	G	T	T	G	A	A	C	T	C	T	G	A	T	C	A	T	C	A	A	A	A	T	T	A	A	G
[truncated: 38 more columns]
