# Supplementary material for: Olive fruit fly and its obligate symbiont Candidatus Erwinia dacicola: Two new symbiont haplotypes in the Mediterranean basin
Source: PLoS One. 2021 Sep 8;16(9):e0256284. doi: 10.1371/journal.pone.0256284 (PMC8425570; doi:10.1371/journal.pone.0256284)
Supplement: S3 Table — (XLS) [file pone.0256284.s004.xls]

## Sheet: SNPs
Table: mitochondrial haplotypes shared by different specimens
H1	H2	H3	H4	H5	H6	H7	H8	H9	H10	H11	H12	H13	H14
Alm16	Lag4	Val7	Alm1	Bou3	Bou2	GU108463.1	Lag2	Alm12	Bou4	Alm7	LRD5	GU108473.1	Sev9
Bou1	Val4	Zar7	GU108474.1	Bou6	Lag6	GU108467.1	LRD11	Alm3	GU108459.1	Gui4	LRD7	Sev1	Val8
GU108471.1		Zar9	Gui1	Lag8			Sev10	Alm5	Mont10	Sev12
			Gui10	Sev8				Alm6	Mont2
			Sev2	Val3				Alm8	Mont3
								Bou5	Mont7
								Bou7	Mont9
								Bou8
								Gui2
								Gui3
								Gui6
								Gui7
								Gui8
								Lag10
								Lag12
								Lag3
								Lag5
								LRD10
								LRD12
								Mont5
								Sev5
								Val1
								Val2
								Val6
								Zar1
								Zar5
