# Supplementary material for: Olive fruit fly and its obligate symbiont Candidatus Erwinia dacicola: Two new symbiont haplotypes in the Mediterranean basin
Source: PLoS One. 2021 Sep 8;16(9):e0256284. doi: 10.1371/journal.pone.0256284 (PMC8425570; doi:10.1371/journal.pone.0256284)
Supplement: S1 File — (XLS) [file pone.0256284.s005.xls]

## Sheet: 16S haplotypes
Table: 16 S variable sites having the Candidatus Erwinia dacicola HQ667588.1 as reference
HQ667588.1	81	148	249	264	266	278	280	282	296	406	426	444	453	511	552	640	644	654	657	804		N		Genbank Acc Num
	50	117	218	233	235	247	249	251	265	375	395	413	422	480	521	609	613	623	626	773
htA	A	T	T	A	A	T	T	C	T	G	C	C	T	A	G	T	G	C	G	G		69		MW888710
htD	G	C	C	T	C	G	G	C	C	A	T	T	C	G	A	C	T	A	G	C		4		MW888711
htB	A	T	T	A	A	T	T	T	T	G	C	C	T	A	G	T	G	C	A	G		14		MW888712
htC	A	T	T	A	A	T	T	C	C	A	C	T	C	G	G	T	T	A	G	G		3		MW888713
Haplotype	Samples codes (location code followed by specimen number)																					N
htA	Alm1	Alm12	Alm15	Alm16	Alm17	Alm3	Alm5	Alm6	Alm7	Alm8	Bou5	Bou8	Bou9	Gui1	Gui10	Gui2	Gui3	Gui4	Gui5	Gui6	Gui7	69
	Gui8	Gui9	Lag10	Lag11	Lag12	Lag2	Lag3	Lag4	Lag5	Lag6	Lag7	Lag8	LRD10	LRD11	LRD12	LRD2	LRD3	LRD4	LRD5	LRD6	LRD7
	LRD8	Mont3	Mont5	Sev1	Sev10	Sev12	Sev2	Sev3	Sev4	Sev5	Sev7	Sev8	Sev9	Val1	Val10	Val2	Val3	Val4	Val5	Val6	Val7
	Val8	Val9	Zar10	Zar3	Zar4	Zar9
htD	Bou6	Bou3	Bou2	Bou1																		4
htB	Bou10	Bou4	Bou7	Mont1	Mont10	Mont2	Mont4	Mont6	Mont7	Mont8	Mont9	Zar5	Zar7	Zar8								14
htC	Zar1	Zar2	Zar6																			3
